# Supplementary material for: Chemical and Functional Properties of Chickpea (Cicer arietinum L.)-Based Fermented Beverages Produced Using Different Lactic Acid Bacteria
Source: Foods. 2026 Feb 3;15(3):523. doi: 10.3390/foods15030523 (PMC12896596; doi:10.3390/foods15030523)
Supplement: Supplementary file 1 [file foods-15-00523-s001.zip]

Archive with 1 entries (1 files):
- foods-4048048-supplementary.pdf
